# Supplementary material for: Pilot Investigation on Markers of Bone Metabolism, Angiogenesis, and Neuroendocrine Activity as Potential Predictors of Survival of Metastatic Prostate Cancer Patients with Bone Metastases
Source: Int J Mol Sci. 2025 May 13;26(10):4669. doi: 10.3390/ijms26104669 (PMC12111599; doi:10.3390/ijms26104669)
Supplement: Supplementary file 1 [file ijms-26-04669-s001.zip]

Archive with 1 entries (1 files):
- ijms-3540070-supplementary.pdf
